# Supplementary material for: Investigating Milk Fat Globule Structure, Size, and Functionality after Thermal Processing and Homogenization of Human Milk
Source: Foods. 2024 Apr 18;13(8):1242. doi: 10.3390/foods13081242 (PMC11049580; doi:10.3390/foods13081242)
Supplement: Supplementary file 1 [file foods-13-01242-s001.zip]

Archive with 1 entries (1 files):
- foods-2911010-supplementary.pdf
